# Supplementary material for: Ephedra foeminea as a Novel Source of Antimicrobial and Anti-Biofilm Compounds to Fight Multidrug Resistance Phenotype
Source: Int J Mol Sci. 2023 Feb 7;24(4):3284. doi: 10.3390/ijms24043284 (PMC9965181; doi:10.3390/ijms24043284)
Supplement: Supplementary file 1 [file ijms-24-03284-s001.zip]

Archive with 1 entries (1 files):
- ijms-2146957-supplementary.pdf
